# Supplementary material for: An mRNA-based T-cell-inducing antigen strengthens COVID-19 vaccine against SARS-CoV-2 variants
Source: Nat Commun. 2023 May 23;14:2962. doi: 10.1038/s41467-023-38751-8 (PMC10204679; doi:10.1038/s41467-023-38751-8)
Supplement: Supplementary file 4 — Supplementary Data 1 [file 41467_2023_38751_MOESM4_ESM.xlsx]

## Sheet: Sheet1
Predicted effective epitopes in NSP-31443-1605, NSP-4232-444, NSP-61-201, M1-113, NSP-11-180, NSP-31066-1278, NSP-14330-490, and NFull-length.
Identity	Epitope	HLA Allele	Affinity IC50 (nM)
NSP-31443-1605	1435-LMSNLGMPSY-1444	HLA-B*15:01	7.32
	1452-YLNSTNVTI-1460	HLA-A*02:03	8.23
	1487-ETIQITISSFK-1497	HLA-A*68:01	9.18
	1488-TIQITISSFK-1497	HLA-A*68:01	8.69
	1495-SFKWDLTAF-1503	HLA-C*14:02	9.19
	1500-LTAFGLVAEW-1509	HLA-B*58:01	7.09
	1501-TAFGLVAEW-1509	HLA-B*58:01	8.81
	1505-LVAEWFLAY-1513	HLA-A*29:02	5.41
	1505-LVAEWFLAY-1513	HLA-B*15:25	8.31
	1505-LVAEWFLAYI-1514	HLA-A*02:03	9.57
	1505-LVAEWFLAYI-1514	HLA-A*02:06	9.44
	1507-AEWFLAYIL-1515	HLA-B*40:01	8.04
	1507-AEWFLAYIL-1515	HLA-B*40:02	4.77
	1510-FLAYILFTR-1518	HLA-A*68:01	9.12
	1513-YILFTRFFY-1521	HLA-A*29:02	2.76
	1513-YILFTRFFYV-1522	HLA-A*02:01	3.79
	1513-YILFTRFFYV-1522	HLA-A*02:03	4.8
	1513-YILFTRFFYV-1522	HLA-A*02:06	5.53
	1514-ILFTRFFYV-1522	HLA-A*02:01	2.32
	1514-ILFTRFFYV-1522	HLA-A*02:03	3.15
	1514-ILFTRFFYV-1522	HLA-A*02:06	2.98
	1529-MQLFFSYFA-1537	HLA-A*02:06	5.7
	1529-MQLFFSYFAV-1538	HLA-A*02:06	6.44
	1530-QLFFSYFAV-1538	HLA-A*02:01	7.15
	1533-FSYFAVHFI-1541	HLA-A*68:02	6.68
	1533-FSYFAVHFI-1541	HLA-C*12:03	8.17
	1545-WLMWLIINL-1553	HLA-A*02:01	9.18
	1553-LVQMAPISAM-1562	HLA-B*15:01	6.31
	1553-LVQMAPISAM-1562	HLA-B*15:25	6.12
	1554-VQMAPISAM-1562	HLA-B*15:01	5.73
	1554-VQMAPISAM-1562	HLA-B*15:25	3.72
	1554-VQMAPISAMV-1563	HLA-A*02:03	6.87
	1555-QMAPISAMV-1563	HLA-A*02:03	3.8
	1560-SAMVRMYIF-1568	HLA-C*16:01	8.34
	1564-RMYIFFASF-1572	HLA-A*32:01	6.88
	1564-RMYIFFASF-1572	HLA-B*15:25	5.21
	1564-RMYIFFASFY-1573	HLA-A*29:02	7.65
	1564-RMYIFFASFY-1573	HLA-A*30:02	9.17
	1564-RMYIFFASFY-1573	HLA-B*15:25	7.6
	1564-RMYIFFASFYY-1574	HLA-A*29:02	9.84
	1565-MYIFFASFY-1573	HLA-A*29:02	4.77
	1565-MYIFFASFYY-1574	HLA-A*29:02	2.57
	1566-YIFFASFYY-1574	HLA-A*29:02	1.82
	1566-YIFFASFYYV-1575	HLA-A*02:01	4.92
	1566-YIFFASFYYV-1575	HLA-A*02:03	8.72
	1566-YIFFASFYYV-1575	HLA-A*02:06	4.71
	1566-YIFFASFYYV-1575	HLA-A*68:02	4.98
	1574-YVWKSYVHV-1582	HLA-A*02:06	5.85
	1588-SSTCMMCYK-1596	HLA-A*11:01	7.92
	1644-STFISDEVAR-1653	HLA-A*68:01	8.99
	1771-KMFDAYVNTF-1780	HLA-A*32:01	8.01
	1771-KMFDAYVNTF-1780	HLA-B*15:01	8.21
	1778-NTFSSTFNV-1786	HLA-A*68:02	2.34
	1781-SSTFNVPMEK-1790	HLA-A*11:01	5.16
	1782-STFNVPMEK-1790	HLA-A*11:01	3.23
	1782-STFNVPMEK-1790	HLA-A*68:01	5.09
	1782-STFNVPMEKLK-1792	HLA-A*11:01	7.22
	1811-VLSTFISAA-1819	HLA-A*02:03	6.12
	1812-LSTFISAAR-1820	HLA-A*68:01	5.02
	1887-KSHNIALIW-1895	HLA-B*57:01	8.13
	1887-KSHNIALIW-1895	HLA-B*58:01	3.4
NSP-4232-444	241-WVLNNDYYR-249	HLA-A*68:01	7.04
	247-YYRSLPGVF-255	HLA-C*14:02	5.69
	250-SLPGVFCGV-258	HLA-A*02:01	7.48
	250-SLPGVFCGV-258	HLA-A*02:03	4.45
	250-SLPGVFCGV-258	HLA-A*02:06	5.44
	297-LAYYFMRFR-305	HLA-A*68:01	9.51
	298-AYYFMRFRR-306	HLA-A*31:01	4.84
	299-YYFMRFRRAF-308	HLA-C*14:02	5.86
	300-YFMRFRRAF-308	HLA-C*14:02	2.77
	309-GEYSHVVAF-317	HLA-B*40:02	9.83
	320-LLFLMSFTV-328	HLA-A*02:01	9.96
	322-FLMSFTVLCL-331	HLA-A*02:01	4.58
	322-FLMSFTVLCL-331	HLA-A*02:03	9.43
	322-FLMSFTVLCLTPV-334	HLA-A*02:01	4.88
	326-FTVLCLTPV-334	HLA-A*02:06	4.65
	326-FTVLCLTPV-334	HLA-A*68:02	8.47
	337-FLPGVYSVI-345	HLA-A*02:03	6.75
	338-LPGVYSVIY-346	HLA-B*35:01	8.75
	340-GVYSVIYLY-348	HLA-A*29:02	4.68
	348-YLTFYLTNDV-357	HLA-A*02:03	5.55
	351-FYLTNDVSF-359	HLA-C*14:02	5.83
	352-YLTNDVSFL-360	HLA-A*02:01	7.38
	352-YLTNDVSFL-360	HLA-A*02:03	5.37
	352-YLTNDVSFLA-361	HLA-A*02:01	9.58
	357-VSFLAHIQW-365	HLA-B*58:01	7.63
	358-SFLAHIQWMV-367	HLA-A*02:01	8.75
	359-FLAHIQWMV-367	HLA-A*02:01	2.01
	359-FLAHIQWMV-367	HLA-A*02:03	2.44
	359-FLAHIQWMV-367	HLA-A*02:06	2.78
	366-MVMFTPLVPF-375	HLA-B*15:01	6.34
	366-MVMFTPLVPF-375	HLA-B*15:25	3.98
	367-VMFTPLVPF-375	HLA-B*15:01	9.39
	367-VMFTPLVPF-375	HLA-B*15:25	3.96
	372-LVPFWITIAY-381	HLA-B*35:01	8.08
	373-VPFWITIAY-381	HLA-B*35:01	3.31
	389-HFYWFFSNY-397	HLA-A*29:02	8.38
	420-FLLNKEMYL-428	HLA-A*02:01	2.67
	420-FLLNKEMYL-428	HLA-A*02:03	5.16
	420-FLLNKEMYL-428	HLA-A*02:06	5.04
	427-YLKLRSDVL-435	HLA-B*08:01	7.08
NSP-61-201	5-RTIKGTHHW-13	HLA-B*57:01	7.56
	5-RTIKGTHHW-13	HLA-B*58:01	3.8
	18-ILTSLLVLV-26	HLA-A*02:01	6.75
	18-ILTSLLVLV-26	HLA-A*02:03	6.22
	29-TQWSLFFFL-37	HLA-A*02:06	6.05
	36-FLYENAFLPF-45	HLA-B*15:25	5.79
	36-FLYENAFLPFA-46	HLA-A*02:01	7.67
	43-LPFAMGIIAM-52	HLA-B*35:01	9.88
	50-IAMSAFAMM-58	HLA-C*03:02	5.2
	50-IAMSAFAMM-58	HLA-C*03:03	4.89
	50-IAMSAFAMM-58	HLA-C*03:04	4.89
	50-IAMSAFAMM-58	HLA-C*16:01	9.69
	51-AMSAFAMMF-59	HLA-B*15:25	8.8
	51-AMSAFAMMFV-60	HLA-A*02:01	9.42
	51-AMSAFAMMFV-60	HLA-A*02:03	4.45
	52-MSAFAMMFV-60	HLA-A*02:06	9.98
	52-MSAFAMMFV-60	HLA-A*68:02	2.26
	52-MSAFAMMFVK-61	HLA-A*11:01	5.83
	53-MSAFAMMFVK-62	HLA-A*68:01	4.31
	53-SAFAMMFVK-61	HLA-A*11:01	5.75
	57-MMFVKHKHAF-66	HLA-B*15:25	9.5
	58-MFVKHKHAF-66	HLA-C*14:02	9.22
	66-FLCLFLLPSLATV-78	HLA-A*02:01	8.7
	66-FLCLFLLPSLATV-78	HLA-A*02:03	8.88
	69-LFLLPSLATV-78	HLA-A*02:01	6.08
	69-LFLLPSLATV-78	HLA-A*02:03	4.95
	69-LFLLPSLATV-78	HLA-A*02:06	9.73
	70-FLLPSLATV-78	HLA-A*02:01	2.41
	70-FLLPSLATV-78	HLA-A*02:03	2.18
	70-FLLPSLATV-78	HLA-A*02:06	2.46
	70-FLLPSLATVA-79	HLA-A*02:01	6.84
	70-FLLPSLATVA-79	HLA-A*02:03	5.38
	70-FLLPSLATVAY-80	HLA-B*35:01	8.7
	72-LPSLATVAY-80	HLA-B*35:01	2.6
	76-ATVAYFNMV-84	HLA-A*02:06	8.76
	77-TVAYFNMVY-85	HLA-A*29:02	6.01
	78-VAYFNMVYM-86	HLA-C*12:03	8.85
	83-MVYMPASWV-91	HLA-A*68:02	9.34
	84-VYMPASWVM-92	HLA-C*14:02	4.21
	85-YMPASWVMRI-94	HLA-A*02:03	7
	93-RIMTWLDMV-101	HLA-A*02:01	6.02
	93-RIMTWLDMV-101	HLA-A*02:03	6.43
	93-RIMTWLDMV-101	HLA-A*02:06	3.31
	108-FKLKDCVMYA-117	HLA-A*02:03	5.41
	109-KLKDCVMYA-117	HLA-A*02:03	4.57
	115-MYASAVVLL-123	HLA-C*14:02	5.27
	116-YASAVVLLI-124	HLA-C*12:03	7.62
	123-LILMTARTVY-132	HLA-B*15:25	9.95
	124-ILMTARTVY-132	HLA-B*15:25	5.76
	130-TVYDDGARR-138	HLA-A*68:01	6.46
	137-RRVWTLMNVL-146	HLA-B*27:05	7.36
	140-WTLMNVLTLV-149	HLA-A*02:01	7.01
	140-WTLMNVLTLV-149	HLA-A*02:03	5.25
	140-WTLMNVLTLV-149	HLA-A*68:02	9.17
	141-TLMNVLTLV-149	HLA-A*02:01	3.31
	141-TLMNVLTLV-149	HLA-A*02:03	2.33
	141-TLMNVLTLV-149	HLA-A*02:06	3.58
	141-TLMNVLTLVY-150	HLA-B*15:25	7.83
	142-LMNVLTLVY-150	HLA-A*29:02	5.53
	142-LMNVLTLVY-150	HLA-B*15:01	8.17
	142-LMNVLTLVY-150	HLA-B*15:25	4.26
	163-SMWALIISV-171	HLA-A*02:01	3.8
	163-SMWALIISV-171	HLA-A*02:06	6.41
	182-VMFLARGIVF-191	HLA-B*15:25	8.48
	184-FLARGIVFM-192	HLA-A*02:01	6.13
	184-FLARGIVFM-192	HLA-A*02:03	5.73
M1-113	15-KLLEQWNLV-23	HLA-A*02:01	7.24
	15-KLLEQWNLV-23	HLA-A*02:06	8.12
	37-FAYANRNRF-45	HLA-C*03:02	3.11
	37-FAYANRNRF-45	HLA-C*03:03	5.37
	37-FAYANRNRF-45	HLA-C*03:04	5.37
	37-FAYANRNRF-45	HLA-C*12:02	7.15
	37-FAYANRNRF-45	HLA-C*12:03	4.89
	37-FAYANRNRF-45	HLA-C*16:01	5.08
	39-YANRNRFLY-47	HLA-A*29:02	7.27
	39-YANRNRFLY-47	HLA-C*03:02	6.47
	39-YANRNRFLY-47	HLA-C*16:01	4.67
	61-TLACFVLAAV-70	HLA-A*02:03	4.15
	65-FVLAAVYRI-73	HLA-A*02:01	9.17
	65-FVLAAVYRI-73	HLA-A*02:06	4.5
	67-LAAVYRINW-75	HLA-B*58:01	9.98
	84-MACLVGLMW-92	HLA-B*58:01	6.52
	89-GLMWLSYFI-97	HLA-A*02:01	3.98
	91-MWLSYFIASF-100	HLA-A*23:01	8.74
	91-MWLSYFIASFR-101	HLA-A*68:01	6.24
	92-WLSYFIASFR-101	HLA-A*68:01	4.93
	93-LSYFIASFR-101	HLA-A*31:01	5.87
	93-LSYFIASFR-101	HLA-A*33:03	9.26
	93-LSYFIASFR-101	HLA-A*68:01	3.35
	94-SYFIASFRLF-103	HLA-A*23:01	3.59
	94-SYFIASFRLF-103	HLA-A*24:02	6.36
	95-YFIASFRLF-103	HLA-A*23:01	5.01
	95-YFIASFRLF-103	HLA-A*24:02	9.49
	95-YFIASFRLF-103	HLA-C*14:02	4.94
	96-FIASFRLFAR-105	HLA-A*33:03	8.98
	96-FIASFRLFAR-105	HLA-A*68:01	5.39
	101-RLFARTRSM-109	HLA-B*15:25	8.63
	105-RTRSMWSFN-113	HLA-A*30:01	7.71
NSP-11-180	77-RTAPHGHVM-85	HLA-C*03:02	9.77
	77-RTAPHGHVM-85	HLA-C*16:01	6.09
	102-ETLGVLVPHV-111	HLA-A*68:02	4.37
	110-HVGEIPVAYR-119	HLA-A*68:01	7.95
NSP-31066-1278	1081-YYKKDNSYF-1089	HLA-C*14:02	5.84
	1102-YPNASFDNF-1110	HLA-B*35:01	4.08
	1102-YPNASFDNF-1110	HLA-B*53:01	8.89
	1202-ETSNSFDVLK-1211	HLA-A*68:01	6.53
	1252-EVVGDIILK-1260	HLA-A*68:01	8.75
NSP-14330-490	359-KAYKIEELF-367	HLA-B*58:01	7.06
	424-HAFHTPAFDK-433	HLA-A*68:01	8.35
	487-HANEYRLYL-495	HLA-C*03:03	8.52
	487-HANEYRLYL-495	HLA-C*03:04	8.52
	487-HANEYRLYL-495	HLA-C*12:03	7.15
	487-HANEYRLYL-495	HLA-C*16:01	3.85
NFull-length	48-NTASWFTAL-56	HLA-A*68:02	5.45
	53-FTALTQHGK-61	HLA-A*68:01	6.72
	65-KFPRGQGVPI-74	HLA-B*07:02	6.21
	66-FPRGQGVPI-74	HLA-B*07:02	4.21
	105-SPRWYFYYL-113	HLA-B*07:02	8.33
	222-LLLDRLNQL-230	HLA-A*02:03	8.93
	266-KAYNVTQAF-274	HLA-C*03:02	3.49
	266-KAYNVTQAF-274	HLA-C*12:03	7.26
	266-KAYNVTQAF-274	HLA-C*16:01	4.42
	305-AQFAPSASAF-314	HLA-B*15:01	3.64
	306-QFAPSASAF-314	HLA-C*14:02	7.31
	310-SASAFFGMSR-319	HLA-A*68:01	7.79
	315-FGMSRIGMEV-324	HLA-A*02:03	6.38
	316-GMSRIGMEV-324	HLA-A*02:03	7.43
	325-TPSGTWLTY-333	HLA-B*35:01	7.45
	361-KTFPPTEPK-369	HLA-A*11:01	8.51
