# Supplementary material for: An mRNA-based T-cell-inducing antigen strengthens COVID-19 vaccine against SARS-CoV-2 variants
Source: Nat Commun. 2023 May 23;14:2962. doi: 10.1038/s41467-023-38751-8 (PMC10204679; doi:10.1038/s41467-023-38751-8)
Supplement: Supplementary file 6 — Source Data [file 41467_2023_38751_MOESM6_ESM.zip]

Archive with 12 entries (12 files):
- Source Data/source data to Fig. 1.xlsx
- Source Data/source data to Fig. 2.xlsx
- Source Data/source data to Fig. 3.xlsx
- Source Data/source data to Fig. 4.xlsx
- Source Data/source data to Supplementary Fig. 1.xlsx
- Source Data/source data to Supplementary Fig. 2.xlsx
- Source Data/source data to Supplementary Fig. 3.xlsx
- Source Data/source data to Supplementary Fig. 5.xlsx
- Source Data/source data to Supplementary Fig. 6.xlsx
- Source Data/source data to Supplementary Fig. 7.xlsx
- Source Data/source data to Supplementary Fig. 8.xlsx
- Source Data/source data to Supplementary Fig. 9.xlsx
