# Supplementary material for: An mRNA-based T-cell-inducing antigen strengthens COVID-19 vaccine against SARS-CoV-2 variants
Source: Nat Commun. 2023 May 23;14:2962. doi: 10.1038/s41467-023-38751-8 (PMC10204679; doi:10.1038/s41467-023-38751-8)
Supplement: Supplementary file 6 — Source Data [file 41467_2023_38751_MOESM6_ESM.zip › Source Data/source data to Fig. 1.xlsx]

## Sheet: Fig. 1b
X-axis	Y-axis
1	2	NSP-11-180
2	2
3	2
4	2
5	2
6	2
7	2
8	2
9	2
10	2
11	2
12	2
13	2
14	2
15	2
16	2
17	2
18	2
19	2
20	2
21	2
22	2
23	2
24	2
25	2
26	2
27	2
28	2
29	2
30	2
31	2
32	2
33	2
34	2
35	2
36	2
37	2
38	2
39	2
40	2
41	2
42	2
43	2
44	2
45	2
46	2
47	2
48	2
49	2
50	2
51	2
52	2
53	2
54	2
55	2
56	2
57	2
58	2
59	2
60	2
61	2
62	2
63	2
64	2
65	2
66	2
67	2
68	2
69	2
70	2
71	2
72	2
73	2
74	2
75	2
76	2
77	2
78	0
79	0
80	0
81	0
82	0
83	0
84	0
85	0
86	0
87	0
88	0
89	0
90	0
91	0
92	0
93	0
94	0
95	0
96	0
97	0
98	0
99	0
100	0
101	0
102	0
103	0
104	0
105	0
106	0
107	0
108	0
109	0
110	0
111	0
112	0
113	0
114	0
115	0
116	0
117	0
118	0
119	0
120	0
121	0
122	0
123	0
124	0
125	0
126	0
127	0
128	0
129	0
130	1
131	1
132	1
133	1
134	1
135	1
136	1
137	1
138	1
139	1
140	1
141	1
142	1
143	1
144	1
145	1
146	1
147	1
148	2
149	2
150	2
151	2
152	2
153	2
154	2
155	2
156	2
157	2
158	2
159	2
160	2
161	2
162	2
163	2
164	2
165	2
166	2
167	2
168	2
169	2
170	2
171	2
172	2
173	2
174	2
175	2
176	2
177	2
178	2
179	2
180	2
181	2
182	2
183	2
184	2
185	2
186	2
187	2
188	2
189	2
190	2
191	2
192	2
193	2
194	2
195	2
196	2
197	3
198	3
199	3
200	4
201	4
202	4
203	4
204	4
205	4
206	4
207	4
208	4
209	4
210	4
211	4
212	4
213	4
214	4
215	4
216	4
217	4
218	4
219	4
220	4
221	4
222	4
223	4
224	4
225	4
226	4
227	4
228	4
229	4
230	3
231	3
232	3
233	3
234	3
235	3
236	3
237	3
238	3
239	3
240	3
241	3
242	3
243	3
244	3
245	3
246	3
247	3
248	2
249	2
250	2
251	2
252	2
253	2
254	2
255	2
256	2
257	2
258	2
259	2
260	2
261	2
262	2
263	2
264	2
265	2
266	2
267	2
268	2
269	2
270	2
271	2
272	2
273	2
274	2
275	2
276	2
277	2
278	2
279	2
280	2
281	2
282	2
283	2
284	2
285	2
286	2
287	2
288	2
289	2
290	2
291	2
292	2
293	2
294	2
295	2
296	2
297	1
298	1
299	1
300	0
301	0
302	0
303	0
304	0
305	0
306	0
307	0
308	0
309	0
310	0
311	0
312	0
313	0
314	0
315	0
316	0
317	0
318	0
319	0
320	0
321	0
322	0
323	0
324	0
325	0
326	0
327	0
328	0
329	0
330	0
331	0
332	0
333	0
334	0
335	0
336	0
337	0
338	0
339	0
340	0
341	0
342	0
343	0
344	0
345	0
346	1
347	1
348	1
349	1
350	1
351	1
352	1
353	1
354	1
355	1
356	1
357	1
358	1
359	1
360	1
361	1
362	1
363	1
364	1
365	1
366	1
367	1
368	1
369	2
370	2
371	2
372	2
373	2
374	2
375	2
376	2
377	2
378	2
379	2
380	3
381	4
382	4
383	4
384	5
385	5
386	5
387	5
388	5
389	5
390	6
391	6
392	6
393	6
394	6
395	6
396	6
397	6
398	6
399	6
400	6
401	6
402	6
403	6
404	6
405	6
406	6
407	6
408	6
409	6
410	6
411	6
412	6
413	6
414	6
415	6
416	6
417	6
418	6
419	6
420	6
421	6
422	6
423	6
424	6
425	6
426	6
427	6
428	7
429	7
430	8
431	8
432	8
433	8
434	8
435	9
436	9
437	13
438	13
439	13
440	13
441	13
442	13
443	14
444	14
445	14
446	13
447	13
448	13
449	13
450	13
451	13
452	13
453	13
454	14
455	14
456	14
457	14
458	14
459	14
460	14
461	14
462	14
463	14
464	14
465	14
466	14
467	14
468	14
469	13
470	13
471	13
472	13
473	13
474	13
475	13
476	13
477	13
478	13
479	13
480	13
481	12
482	12
483	12
484	11
485	11
486	11
487	11
488	11
489	11
490	10
491	14
492	14
493	14
494	14
495	14
496	14
497	15
498	16
499	16
500	16
501	16
502	16
503	16
504	16
505	16
506	16
507	16
508	16
509	16
510	16
511	16
512	16
513	17
514	17
515	17
516	18
517	18
518	18
519	18
520	19
521	19
522	19
523	19
524	19
525	19
526	19
527	19
528	18
529	18
530	17
531	17
532	17
533	17
534	17
535	16
536	16
537	12
538	12
539	12
540	12
541	12
542	13
543	12
544	12
545	12
546	12
547	12
548	12
549	12
550	12
551	12
552	12
553	12
554	11
555	11
556	11
557	11
558	11
559	11
560	11
561	11
562	11
563	11
564	11
565	11
566	11
567	11
568	11
569	11
570	11
571	11
572	11
573	11
574	11
575	11
576	11
577	12
578	12
579	12
580	11
581	11
582	11
583	11
584	11
585	11
586	12
587	12
588	12
589	12
590	12
591	8
592	8
593	8
594	8
595	8
596	8
597	7
598	6
599	6
600	6
601	6
602	6
603	6
604	6
605	6
606	6
607	6
608	7
609	7
610	7
611	7
612	7
613	6
614	6
615	6
616	5
617	5
618	5
619	5
620	4
621	4
622	4
623	4
624	4
625	4
626	4
627	4
628	4
629	4
630	4
631	4
632	4
633	4
634	4
635	4
636	4
637	4
638	4
639	4
640	4
641	4
642	3
643	3
644	3
645	4
646	4
647	4
648	4
649	4
650	4
651	4
652	4
653	4
654	4
655	4
656	4
657	4
658	4
659	4
660	4
661	4
662	4
663	4
664	4
665	4
666	4
667	4
668	4
669	4
670	4
671	4
672	4
673	4
674	4
675	4
676	4
677	3
678	3
679	3
680	3
681	3
682	3
683	3
684	3
685	3
686	2
687	2
688	2
689	2
690	2
691	2
692	2
693	2
694	2
695	2
696	2
697	2
698	2
699	2
700	2
701	2
702	2
703	2
704	2
705	2
706	2
707	2
708	2
709	3
710	3
711	3
712	3
713	3
714	3
715	3
716	3
717	3
718	3
719	3
720	3
721	3
722	3
723	3
724	3
725	3
726	3
727	3
728	3
729	4
730	6
731	6
732	6
733	6
734	6
735	6
736	6
737	6
738	6
739	6
740	6
741	6
742	6
743	6
744	6
745	5
746	5
747	5
748	5
749	5
750	5
751	5
752	5
753	5
754	5
755	5
756	5
757	5
758	5
759	5
760	5
761	5
762	5
763	5
764	5
765	5
766	5
767	5
768	5
769	5
770	5
771	5
772	5
773	5
774	5
775	5
776	5
777	5
778	5
779	7
780	7
781	7
782	7
783	7
784	7
785	7
786	7
787	7
788	7
789	7
790	7
791	7
792	7
793	7
794	7
795	7
796	7
797	7
798	7
799	9
800	10
801	12
802	12
803	12
804	12
805	12
806	12
807	14
808	13
809	12
810	12
811	12
812	12
813	12
814	12
815	12
816	12
817	13
818	13
819	13
820	13
821	13
822	13
823	13
824	13
825	13
826	13
827	13
828	13
829	12
830	10
831	10
832	10
833	10
834	10
835	10
836	10
837	10
838	10
839	10
840	10
841	10
842	10
843	10
844	10
845	10
846	10
847	10
848	10
849	10
850	10
851	10
852	10
853	10
854	10
855	10
856	10
857	10
858	10
859	10
860	10
861	10
862	10
863	10
864	10
865	10
866	10
867	10
868	10
869	10
870	10
871	10
872	10
873	10
874	10
875	10
876	10
877	10
878	10
879	8
880	8
881	8
882	8
883	8
884	8
885	8
886	8
887	8
888	8
889	8
890	8
891	8
892	8
893	8
894	8
895	8
896	8
897	8
898	8
899	6
900	5
901	4
902	4
903	4
904	4
905	4
906	4
907	2
908	2
909	2
910	2
911	2
912	2
913	2
914	2
915	2
916	2
917	1
918	1
919	1
920	1
921	1
922	1
923	1
924	1
925	2
926	2
927	2
928	2
929	2
930	2
931	2
932	3
933	3
934	3
935	3
936	3
937	3
938	3
939	3
940	3
941	3
942	3
943	3
944	3
945	3
946	3
947	3
948	3
949	3
950	3
951	3
952	3
953	3
954	3
955	3
956	3
957	3
958	3
959	3
960	3
961	3
962	3
963	3
964	3
965	3
966	3
967	3
968	3
969	3
970	3
971	3
972	3
973	3
974	3
975	3
976	3
977	3
978	3
979	3
980	3
981	3
982	3
983	3
984	3
985	3
986	3
987	3
988	3
989	3
990	3
991	3
992	3
993	3
994	3
995	3
996	3
997	3
998	3
999	3
1000	3
1001	2
1002	2
1003	2
1004	2
1005	2
1006	2
1007	2
1008	2
1009	2
1010	3
1011	3
1012	3
1013	3
1014	3
1015	3
1016	3
1017	3
1018	3
1019	3
1020	3
1021	3
1022	3
1023	3
1024	3
1025	2
1026	2
1027	2
1028	2
1029	2
1030	2
1031	2
1032	1
1033	1
1034	1
1035	1
1036	1
1037	1
1038	1
1039	1
1040	1
1041	1
1042	2
1043	2
1044	2
1045	3
1046	3
1047	3
1048	3
1049	3
1050	3
1051	3
1052	3
1053	3
1054	3
1055	5
1056	5
1057	5
1058	5
1059	5
1060	5
1061	5
1062	5
1063	5
1064	5
1065	5
1066	5
1067	5
1068	5
1069	5
1070	5
1071	5
1072	5
1073	5
1074	5
1075	5
1076	5
1077	6
1078	6
1079	6
1080	6
1081	6
1082	6
1083	6
1084	6
1085	6
1086	6
1087	6
1088	6
1089	6
1090	6
1091	6
1092	6
1093	6
1094	6
1095	6
1096	6
1097	6
1098	6
1099	6
1100	6
1101	6
1102	6
1103	6
1104	6
1105	6
1106	6
1107	6
1108	6
1109	6
1110	5
1111	5
1112	5
1113	5
1114	5
1115	5
1116	5
1117	5
1118	5
1119	5
1120	5
1121	5
1122	5
1123	5
1124	5
1125	5
1126	5
1127	5
1128	5
1129	5
1130	5
1131	5
1132	5
1133	5
1134	5
1135	5
1136	5
1137	5
1138	5
1139	5
1140	5
1141	5
1142	4
1143	4
1144	4
1145	3
1146	3
1147	3
1148	3
1149	6
1150	6
1151	6
1152	6
1153	6
1154	6
1155	4
1156	4
1157	4
1158	4
1159	4
1160	4
1161	4
1162	4
1163	4
1164	4
1165	4
1166	4
1167	4
1168	4
1169	4
1170	4
1171	4
1172	4
1173	4
1174	4
1175	4
1176	4
1177	3
1178	3
1179	5
1180	5
1181	5
1182	5
1183	5
1184	5
1185	5
1186	5
1187	5
1188	5
1189	5
1190	5
1191	5
1192	5
1193	5
1194	5
1195	5
1196	5
1197	5
1198	5
1199	5
1200	5
1201	5
1202	5
1203	5
1204	5
1205	5
1206	5
1207	5
1208	5
1209	5
1210	5
1211	5
1212	5
1213	6
1214	6
1215	6
1216	6
1217	6
1218	6
1219	6
1220	6
1221	6
1222	6
1223	6
1224	6
1225	6
1226	6
1227	6
1228	6
1229	6
1230	6
1231	6
1232	6
1233	6
1234	6
1235	6
1236	6
1237	6
1238	6
1239	6
1240	6
1241	6
1242	6
1243	6
1244	6
1245	6
1246	6
1247	6
1248	6
1249	3
1250	3
1251	3
1252	4
1253	4
1254	4
1255	4
1256	4
1257	4
1258	4
1259	4
1260	4
1261	4
1262	4
1263	4
1264	4
1265	4
1266	6
1267	6
1268	6
1269	6
1270	6
1271	6
1272	6
1273	6
1274	6
1275	6
1276	6
1277	6
1278	6
1279	4
1280	4
1281	4
1282	4
1283	4
1284	4
1285	4
1286	4
1287	4
1288	4
1289	4
1290	4
1291	4
1292	4
1293	4
1294	4
1295	4
1296	4
1297	4
1298	4
1299	4
1300	4
1301	4
1302	4
1303	4
1304	4
1305	4
1306	4
1307	4
1308	4
1309	4
1310	4
1311	4
1312	4
1313	3
1314	3
1315	3
1316	3
1317	3
1318	3
1319	3
1320	3
1321	3
1322	3
1323	3
1324	4
1325	4
1326	4
1327	4
1328	4
1329	4
1330	4
1331	4
1332	4
1333	4
1334	4
1335	4
1336	4
1337	4
1338	4
1339	4
1340	4
1341	4
1342	4
1343	4
1344	4
1345	5
1346	5
1347	5
1348	5
1349	5
1350	5
1351	5
1352	4
1353	4
1354	4
1355	4
1356	4
1357	4
1358	4
1359	4
1360	4
1361	4
1362	4
1363	5
1364	5
1365	5
1366	3
1367	3
1368	3
1369	3
1370	3
1371	3
1372	3
1373	3
1374	3
1375	3
1376	3
1377	3
1378	3
1379	3
1380	3
1381	3
1382	3
1383	3
1384	3
1385	3
1386	3
1387	3
1388	3
1389	3
1390	3
1391	3
1392	3
1393	3
1394	3
1395	3
1396	3
1397	3
1398	3
1399	3
1400	3
1401	3
1402	3
1403	3
1404	5
1405	5
1406	7
1407	7
1408	7
1409	7
1410	7
1411	7
1412	7
1413	7
1414	7
1415	7
1416	7
1417	7
1418	7
1419	7
1420	7
1421	8
1422	8
1423	8
1424	7
1425	7
1426	7
1427	7
1428	7
1429	7
1430	7
1431	7
1432	7
1433	7
1434	7
1435	7
1436	7
1437	8
1438	8
1439	8
1440	8
1441	8
1442	8
1443	8
1444	8
1445	7
1446	7
1447	7
1448	7
1449	7
1450	8
1451	8
1452	8
1453	8
1454	8
1455	8
1456	8
1457	8
1458	8
1459	8
1460	8
1461	8
1462	8
1463	7
1464	7
1465	7
1466	7
1467	8
1468	8
1469	8
1470	8
1471	8
1472	8
1473	8
1474	8
1475	8
1476	8
1477	8
1478	8
1479	8
1480	8
1481	8
1482	8
1483	8
1484	8
1485	8
1486	8
1487	11
1488	11
1489	11
1490	11
1491	11
1492	11
1493	11
1494	11
1495	11
1496	11
1497	11
1498	11
1499	11
1500	11
1501	11
1502	11
1503	11
1504	9
1505	9
1506	7
1507	7
1508	7
1509	7
1510	7
1511	7
1512	7
1513	7
1514	8
1515	8
1516	8
1517	8
1518	8
1519	8
1520	8
1521	7
1522	7
1523	7
1524	7
1525	7
1526	7
1527	7
1528	7
1529	7
1530	7
1531	7
1532	7
1533	7
1534	7
1535	8
1536	8
1537	8
1538	9
1539	9
1540	9
1541	9
1542	9
1543	10
1544	10
1545	10
1546	10
1547	10
1548	11
1549	11
1550	10
1551	10
1552	10
1553	10
1554	10
1555	10
1556	10
1557	10
1558	10
1559	10
1560	10
1561	10
1562	10
1563	10
1564	10
1565	10
1566	10
1567	9
1568	9
1569	9
1570	9
1571	9
1572	9
1573	9
1574	9
1575	9
1576	11
1577	11
1578	11
1579	11
1580	11
1581	11
1582	11
1583	11
1584	11
1585	11
1586	11
1587	8
1588	8
1589	8
1590	8
1591	8
1592	8
1593	8
1594	8
1595	8
1596	8
1597	8
1598	8
1599	8
1600	8
1601	8
1602	8
1603	8
1604	8
1605	8
1606	9
1607	10
1608	10
1609	10
1610	10
1611	10
1612	10
1613	10
1614	9
1615	9
1616	9
1617	9
1618	9
1619	9
1620	9
1621	9
1622	9
1623	9
1624	9
1625	9
1626	9
1627	9
1628	9
1629	9
1630	9
1631	9
1632	9
1633	9
1634	9
1635	8
1636	8
1637	7
1638	6
1639	6
1640	6
1641	6
1642	6
1643	5
1644	5
1645	5
1646	5
1647	5
1648	4
1649	4
1650	4
1651	4
1652	4
1653	4
1654	4
1655	4
1656	4
1657	4
1658	4
1659	4
1660	4
1661	4
1662	4
1663	4
1664	4
1665	4
1666	4
1667	4
1668	7
1669	12
1670	14
1671	14
1672	14
1673	15
1674	15
1675	15
1676	13
1677	13
1678	13
1679	13
1680	13
1681	13
1682	13
1683	13
1684	13
1685	13
1686	13
1687	13
1688	13
1689	13
1690	13
1691	13
1692	13
1693	13
1694	13
1695	13
1696	13
1697	14
1698	14
1699	14
1700	14
1701	14
1702	14
1703	14
1704	14
1705	15
1706	15
1707	17
1708	17
1709	17
1710	17
1711	17
1712	17
1713	17
1714	17
1715	17
1716	17
1717	17
1718	17
1719	17
1720	17
1721	17
1722	17
1723	17
1724	17
1725	17
1726	17
1727	17
1728	17
1729	17
1730	17
1731	17
1732	17
1733	17
1734	17
1735	17
1736	17
1737	17
1738	17
1739	17
1740	17
1741	17
1742	17
1743	17
1744	17
1745	17
1746	17
1747	17
1748	17
1749	17
1750	17
1751	17
1752	17
1753	17
1754	17
1755	17
1756	17
1757	17
1758	17
1759	17
1760	17
1761	17
1762	17
1763	17
1764	17
1765	17
1766	17
1767	17
1768	14
1769	9
1770	7
1771	7
1772	7
1773	6
1774	6
1775	6
1776	8
1777	8
1778	8
1779	8
1780	8
1781	8
1782	8
1783	8
1784	8
1785	8
1786	8
1787	8
1788	8
1789	8
1790	8
1791	8
1792	8
1793	8
1794	8
1795	8
1796	8
1797	7
1798	7
1799	7
1800	8
1801	8
1802	8
1803	8
1804	8
1805	7
1806	6
1807	3
1808	3
1809	3
1810	3
1811	3
1812	3
1813	3
1814	3	NSP-31066-1278
1815	3
1816	3
1817	3
1818	3
1819	3
1820	3
1821	4
1822	4
1823	4
1824	4
1825	4
1826	4
1827	4
1828	4
1829	4
1830	4
1831	4
1832	4
1833	4
1834	4
1835	4
1836	4
1837	4
1838	4
1839	4
1840	4
1841	4
1842	4
1843	4
1844	4
1845	4
1846	4
1847	4
1848	4
1849	4
1850	4
1851	4
1852	4
1853	4
1854	4
1855	4
1856	4
1857	4
1858	4
1859	4
1860	4
1861	4
1862	4
1863	4
1864	4
1865	4
1866	4
1867	4
1868	4
1869	4
1870	4
1871	4
1872	4
1873	4
1874	4
1875	4
1876	2
1877	2
1878	2
1879	2
1880	2
1881	2
1882	2
1883	2
1884	2
1885	2
1886	2
1887	2
1888	2
1889	2
1890	2
1891	2
1892	2
1893	2
1894	2
1895	2
1896	2
1897	2
1898	2
1899	2
1900	1
1901	1
1902	1
1903	1
1904	1
1905	1
1906	1
1907	1
1908	1
1909	1
1910	1
1911	1
1912	1
1913	1
1914	1
1915	1
1916	1
1917	1
1918	1
1919	1
1920	1
1921	1
1922	1
1923	1
1924	1
1925	1
1926	1
1927	1
1928	1
1929	1
1930	1
1931	1
1932	1
1933	1
1934	1
1935	1
1936	1
1937	1
1938	1
1939	1
1940	1
1941	1
1942	1
1943	1
1944	1
1945	1
1946	1
1947	1
1948	1
1949	1
1950	1
1951	1
1952	1
1953	1
1954	1
1955	1
1956	1
1957	1
1958	1
1959	1
1960	1
1961	1
1962	1
1963	1
1964	1
1965	1
1966	1
1967	1
1968	1
1969	1
1970	1
1971	2
1972	2
1973	2
1974	2
1975	2
1976	2
1977	2
1978	2
1979	2
1980	2
1981	2
1982	2
1983	2
1984	2
1985	2
1986	2
1987	2
1988	2
1989	2
1990	2
1991	2
1992	2
1993	2
1994	2
1995	2
1996	2
1997	2
1998	4
1999	4
[truncated: 7,758 more rows]

## Sheet: Fig. 1c
X-axis	Y-axis
1	0	NSP-11-180
2	0
3	1
4	1
5	1
6	1
7	1
8	1
9	1
10	1
11	2
12	2
13	2
14	2
15	2
16	2
17	2
18	2
19	2
20	2
21	2
22	2
23	2
24	2
25	2
26	2
27	2
28	2
29	2
30	2
31	2
32	2
33	2
34	2
35	2
36	2
37	2
38	2
39	2
40	2
41	2
42	2
43	2
44	2
45	2
46	2
47	2
48	2
49	2
50	2
51	2
52	2
53	2
54	2
55	2
56	2
57	2
58	2
59	2
60	2
61	2
62	2
63	2
64	2
65	2
66	2
67	2
68	2
69	2
70	2
71	2
72	2
73	2
74	2
75	2
76	2
77	2
78	2
79	2
80	2
81	2
82	2
83	2
84	2
85	2
86	2
87	2
88	2
89	2
90	2
91	2
92	2
93	2
94	2
95	2
96	2
97	2
98	2
99	2
100	2
101	2
102	2
103	1
104	1
105	1
106	1
107	1
108	1
109	1
110	1
111	0
112	0
113	0
114	0
115	0
116	0
117	0
118	0
119	0
120	0
121	0
122	0
123	0
124	0
125	0
126	0
127	0
128	0
129	0
130	0
131	0
132	0
133	0
134	0
135	0
136	0
137	0
138	0
139	0
140	0
141	0
142	0
143	0
144	0
145	0
146	0
147	0
148	2
149	2
150	2
151	2
152	2
153	2
154	2
155	2
156	2
157	2
158	2
159	2
160	2
161	2
162	2
163	2
164	2
165	2
166	2
167	2
168	2
169	2
170	2
171	2
172	2
173	2
174	2
175	2
176	2
177	2
178	2
179	2
180	2
181	2
182	2
183	2
184	2
185	2
186	2
187	2
188	2
189	2
190	2
191	2
192	2
193	2
194	2
195	2
196	2
197	5
198	5
199	5
200	6
201	6
202	6
203	6
204	6
205	6
206	6
207	6
208	6
209	6
210	6
211	6
212	6
213	6
214	6
215	6
216	6
217	6
218	6
219	6
220	6
221	6
222	6
223	6
224	6
225	6
226	6
227	6
228	6
229	6
230	6
231	6
232	6
233	6
234	6
235	6
236	6
237	6
238	6
239	6
240	6
241	6
242	6
243	6
244	6
245	6
246	6
247	6
248	4
249	4
250	4
251	4
252	4
253	4
254	4
255	4
256	4
257	4
258	4
259	4
260	4
261	4
262	4
263	4
264	4
265	4
266	4
267	4
268	4
269	4
270	4
271	4
272	4
273	4
274	4
275	4
276	4
277	4
278	4
279	4
280	4
281	4
282	4
283	4
284	4
285	4
286	4
287	4
288	4
289	4
290	4
291	4
292	4
293	4
294	4
295	4
296	4
297	1
298	1
299	1
300	0
301	0
302	0
303	0
304	0
305	0
306	0
307	0
308	0
309	0
310	0
311	0
312	0
313	0
314	0
315	0
316	0
317	0
318	0
319	0
320	0
321	0
322	0
323	0
324	0
325	0
326	0
327	0
328	0
329	0
330	0
331	0
332	0
333	0
334	0
335	0
336	0
337	0
338	0
339	0
340	0
341	0
342	0
343	0
344	0
345	0
346	1
347	1
348	1
349	1
350	1
351	1
352	1
353	1
354	1
355	1
356	1
357	1
358	1
359	1
360	1
361	1
362	1
363	1
364	1
365	1
366	1
367	1
368	1
369	2
370	2
371	2
372	2
373	2
374	2
375	2
376	2
377	2
378	2
379	2
380	2
381	3
382	3
383	3
384	4
385	4
386	4
387	4
388	4
389	4
390	5
391	5
392	5
393	5
394	5
395	5
396	5
397	5
398	5
399	5
400	5
401	5
402	5
403	5
404	5
405	5
406	5
407	5
408	5
409	5
410	5
411	5
412	5
413	5
414	5
415	5
416	5
417	5
418	5
419	5
420	5
421	5
422	5
423	5
424	5
425	5
426	5
427	5
428	6
429	6
430	7
431	7
432	7
433	7
434	7
435	8
436	8
437	8
438	8
439	8
440	8
441	8
442	8
443	9
444	9
445	9
446	8
447	8
448	8
449	8
450	8
451	8
452	8
453	8
454	9
455	9
456	9
457	9
458	9
459	9
460	9
461	9
462	9
463	9
464	9
465	9
466	9
467	9
468	9
469	8
470	8
471	8
472	8
473	8
474	8
475	8
476	8
477	8
478	8
479	8
480	9
481	8
482	8
483	8
484	7
485	7
486	7
487	7
488	7
489	7
490	6
491	6
492	6
493	6
494	6
495	6
496	6
497	7
498	8
499	8
500	8
501	8
502	8
503	8
504	8
505	8
506	8
507	8
508	8
509	8
510	8
511	8
512	8
513	9
514	9
515	9
516	10
517	10
518	10
519	10
520	11
521	11
522	11
523	11
524	11
525	11
526	11
527	11
528	10
529	10
530	9
531	9
532	9
533	9
534	9
535	8
536	8
537	8
538	8
539	8
540	8
541	8
542	9
543	8
544	8
545	8
546	8
547	8
548	8
549	8
550	8
551	8
552	8
553	8
554	7
555	7
556	7
557	7
558	7
559	7
560	7
561	7
562	7
563	7
564	7
565	7
566	7
567	7
568	7
569	7
570	7
571	7
572	7
573	7
574	7
575	7
576	7
577	8
578	8
579	8
580	7
581	7
582	7
583	7
584	7
585	7
586	8
587	8
588	8
589	8
590	8
591	8
592	8
593	8
594	8
595	8
596	8
597	7
598	6
599	6
600	6
601	6
602	6
603	6
604	6
605	6
606	6
607	6
608	6
609	6
610	6
611	6
612	6
613	5
614	5
615	5
616	4
617	4
618	4
619	4
620	3
621	3
622	3
623	3
624	3
625	3
626	3
627	3
628	3
629	3
630	3
631	3
632	3
633	3
634	3
635	3
636	3
637	3
638	3
639	3
640	3
641	3
642	2
643	2
644	2
645	3
646	3
647	3
648	3
649	3
650	3
651	3
652	3
653	3
654	3
655	3
656	3
657	3
658	3
659	3
660	3
661	3
662	3
663	3
664	3
665	3
666	3
667	3
668	3
669	3
670	3
671	3
672	3
673	3
674	3
675	3
676	3
677	2
678	2
679	2
680	2
681	2
682	2
683	2
684	2
685	2
686	1
687	1
688	1
689	1
690	1
691	1
692	1
693	1
694	1
695	1
696	1
697	1
698	1
699	1
700	1
701	1
702	1
703	1
704	1
705	1
706	1
707	1
708	2
709	3
710	3
711	3
712	3
713	3
714	3
715	3
716	3
717	3
718	3
719	3
720	3
721	3
722	3
723	3
724	3
725	3
726	3
727	3
728	3
729	4
730	6
731	6
732	6
733	6
734	6
735	6
736	6
737	6
738	6
739	6
740	6
741	6
742	6
743	6
744	6
745	5
746	5
747	5
748	5
749	5
750	5
751	5
752	5
753	5
754	5
755	5
756	5
757	5
758	5
759	5
760	5
761	5
762	5
763	5
764	5
765	5
766	5
767	5
768	5
769	5
770	5
771	5
772	5
773	5
774	5
775	5
776	5
777	5
778	5
779	7
780	7
781	7
782	7
783	7
784	7
785	7
786	7
787	7
788	7
789	7
790	7
791	7
792	7
793	7
794	7
795	7
796	7
797	7
798	7
799	11
800	12
801	14
802	14
803	14
804	14
805	14
806	14
807	17
808	16
809	15
810	15
811	15
812	15
813	15
814	15
815	15
816	15
817	15
818	15
819	15
820	15
821	15
822	15
823	15
824	15
825	15
826	15
827	15
828	15
829	14
830	12
831	12
832	12
833	12
834	12
835	12
836	12
837	12
838	12
839	12
840	12
841	12
842	12
843	12
844	12
845	12
846	12
847	12
848	12
849	12
850	12
851	12
852	12
853	12
854	12
855	12
856	12
857	12
858	12
859	12
860	12
861	12
862	12
863	12
864	12
865	12
866	12
867	12
868	12
869	12
870	12
871	12
872	12
873	12
874	12
875	12
876	12
877	12
878	12
879	10
880	10
881	10
882	10
883	10
884	10
885	10
886	10
887	10
888	10
889	10
890	10
891	10
892	10
893	10
894	10
895	10
896	10
897	10
898	10
899	6
900	5
901	4
902	4
903	4
904	4
905	4
906	4
907	1
908	1
909	1
910	1
911	1
912	1
913	1
914	1
915	1
916	1
917	1
918	1
919	1
920	1
921	1
922	1
923	1
924	1
925	2
926	2
927	2
928	2
929	2
930	2
931	2
932	3
933	3
934	3
935	3
936	3
937	3
938	3
939	3
940	3
941	3
942	3
943	3
944	3
945	3
946	3
947	3
948	3
949	3
950	3
951	3
952	3
953	3
954	3
955	3
956	3
957	3
958	3
959	3
960	3
961	3
962	3
963	3
964	3
965	3
966	3
967	3
968	3
969	3
970	3
971	3
972	3
973	3
974	3
975	3
976	3
977	3
978	3
979	3
980	3
981	3
982	3
983	3
984	3
985	3
986	3
987	3
988	3
989	3
990	3
991	3
992	3
993	3
994	3
995	3
996	3
997	3
998	3
999	3
1000	3
1001	2
1002	2
1003	2
1004	2
1005	2
1006	2
1007	2
1008	2
1009	2
1010	3
1011	3
1012	3
1013	3
1014	3
1015	3
1016	3
1017	3
1018	3
1019	3
1020	3
1021	3
1022	3
1023	3
1024	3
1025	2
1026	2
1027	2
1028	2
1029	2
1030	2
1031	2
1032	1
1033	1
1034	1
1035	1
1036	1
1037	1
1038	1
1039	1
1040	1
1041	1
1042	2
1043	2
1044	2
1045	3
1046	3
1047	3
1048	3
1049	3
1050	3
1051	3
1052	3
1053	3
1054	3
1055	3
1056	3
1057	3
1058	3
1059	3
1060	3
1061	3
1062	3
1063	3
1064	3
1065	3
1066	3
1067	3
1068	3
1069	3
1070	3
1071	3
1072	3
1073	3
1074	3
1075	3
1076	3
1077	4
1078	4
1079	4
1080	4
1081	4
1082	4
1083	4
1084	4
1085	4
1086	4
1087	4
1088	4
1089	4
1090	4
1091	4
1092	4
1093	4
1094	4
1095	4
1096	4
1097	4
1098	4
1099	4
1100	4
1101	4
1102	4
1103	4
1104	4
1105	4
1106	4
1107	4
1108	4
1109	4
1110	3
1111	3
1112	3
1113	3
1114	3
1115	3
1116	3
1117	3
1118	3
1119	3
1120	3
1121	3
1122	3
1123	3
1124	3
1125	3
1126	3
1127	3
1128	3
1129	3
1130	3
1131	3
1132	3
1133	3
1134	3
1135	3
1136	3
1137	3
1138	3
1139	3
1140	3
1141	3
1142	2
1143	2
1144	2
1145	1
1146	1
1147	1
1148	1
1149	5
1150	5
1151	5
1152	5
1153	5
1154	5
1155	5
1156	5
1157	5
1158	5
1159	5
1160	5
1161	5
1162	5
1163	5
1164	5
1165	5
1166	5
1167	5
1168	5
1169	5
1170	5
1171	5
1172	5
1173	5
1174	5
1175	5
1176	5
1177	4
1178	4
1179	6
1180	6
1181	6
1182	6
1183	6
1184	6
1185	6
1186	6
1187	6
1188	6
1189	6
1190	6
1191	6
1192	6
1193	6
1194	6
1195	6
1196	6
1197	6
1198	6
1199	6
1200	6
1201	6
1202	6
1203	6
1204	6
1205	6
1206	6
1207	6
1208	6
1209	6
1210	6
1211	6
1212	6
1213	7
1214	7
1215	7
1216	7
1217	7
1218	7
1219	7
1220	7
1221	7
1222	7
1223	7
1224	7
1225	7
1226	7
1227	7
1228	7
1229	7
1230	7
1231	7
1232	7
1233	7
1234	7
1235	7
1236	7
1237	7
1238	7
1239	7
1240	7
1241	7
1242	7
1243	7
1244	7
1245	7
1246	7
1247	7
1248	7
1249	3
1250	3
1251	3
1252	3
1253	3
1254	3
1255	3
1256	3
1257	3
1258	3
1259	3
1260	3
1261	3
1262	3
1263	3
1264	3
1265	3
1266	5
1267	5
1268	5
1269	5
1270	5
1271	5
1272	5
1273	5
1274	5
1275	5
1276	5
1277	5
1278	5
1279	3
1280	3
1281	3
1282	3
1283	3
1284	3
1285	3
1286	3
1287	3
1288	3
1289	3
1290	3
1291	3
1292	3
1293	3
1294	3
1295	3
1296	3
1297	3
1298	3
1299	3
1300	3
1301	3
1302	3
1303	3
1304	3
1305	3
1306	3
1307	3
1308	3
1309	3
1310	3
1311	3
1312	3
1313	2
1314	2
1315	2
1316	2
1317	2
1318	2
1319	2
1320	2
1321	2
1322	2
1323	2
1324	2
1325	2
1326	2
1327	2
1328	2
1329	2
1330	2
1331	2
1332	2
1333	2
1334	2
1335	2
1336	2
1337	2
1338	2
1339	2
1340	2
1341	2
1342	2
1343	2
1344	2
1345	3
1346	3
1347	3
1348	3
1349	3
1350	3
1351	3
1352	3
1353	3
1354	3
1355	3
1356	3
1357	3
1358	3
1359	3
1360	3
1361	3
1362	3
1363	4
1364	4
1365	4
1366	2
1367	2
1368	2
1369	2
1370	2
1371	2
1372	2
1373	2
1374	2
1375	2
1376	2
1377	2
1378	2
1379	2
1380	2
1381	2
1382	2
1383	2
1384	2
1385	2
1386	2
1387	2
1388	2
1389	2
1390	2
1391	2
1392	2
1393	2
1394	2
1395	2
1396	2
1397	2
1398	2
1399	2
1400	2
1401	2
1402	2
1403	2
1404	4
1405	4
1406	6
1407	6
1408	6
1409	6
1410	6
1411	6
1412	6
1413	6
1414	6
1415	6
1416	6
1417	6
1418	6
1419	6
1420	6
1421	7
1422	7
1423	7
1424	7
1425	7
1426	7
1427	7
1428	7
1429	7
1430	7
1431	7
1432	7
1433	7
1434	7
1435	7
1436	7
1437	7
1438	7
1439	7
1440	7
1441	7
1442	7
1443	7
1444	7
1445	6
1446	6
1447	6
1448	6
1449	6
1450	7
1451	7
1452	7
1453	7
1454	7
1455	7
1456	7
1457	7
1458	7
1459	7
1460	7
1461	7
1462	7
1463	6
1464	6
1465	6
1466	6
1467	7
1468	7
1469	7
1470	7
1471	7
1472	7
1473	7
1474	7
1475	7
1476	7
1477	7
1478	7
1479	7
1480	7
1481	7
1482	7
1483	7
1484	7
1485	7
1486	7
1487	9
1488	9
1489	9
1490	9
1491	9
1492	9
1493	9
1494	9
1495	9
1496	9
1497	9
1498	9
1499	9
1500	9
1501	9
1502	9
1503	9
1504	7
1505	7
1506	5
1507	5
1508	5
1509	5
1510	5
1511	5
1512	5
1513	5
1514	6
1515	6
1516	6
1517	6
1518	6
1519	6
1520	6
1521	5
1522	5
1523	5
1524	5
1525	5
1526	5
1527	5
1528	5
1529	5
1530	5
1531	5
1532	5
1533	5
1534	5
1535	5
1536	5
1537	6
1538	7
1539	7
1540	7
1541	7
1542	7
1543	8
1544	8
1545	8
1546	8
1547	8
1548	9
1549	9
1550	8
1551	8
1552	8
1553	8
1554	8
1555	8
1556	8
1557	8
1558	8
1559	8
1560	8
1561	8
1562	8
1563	8
1564	8
1565	8
1566	8
1567	7
1568	7
1569	7
1570	7
1571	7
1572	7
1573	7
1574	7
1575	7
1576	9
1577	9
1578	9
1579	9
1580	9
1581	9
1582	9
1583	9
1584	9
1585	9
1586	9
1587	7
1588	7
1589	7
1590	7
1591	7
1592	7
1593	7
1594	7
1595	7
1596	7
1597	7
1598	7
1599	7
1600	7
1601	7
1602	7
1603	7
1604	7
1605	7
1606	8
1607	9
1608	9
1609	9
1610	9
1611	9
1612	9
1613	9
1614	8
1615	8
1616	8
1617	8
1618	8
1619	8
1620	8
1621	8
1622	8
1623	8
1624	8
1625	8
1626	8
1627	8
1628	8
1629	8
1630	8
1631	8
1632	8
1633	8
1634	8
1635	8
1636	8
1637	7
1638	6
1639	6
1640	6
1641	6
1642	6
1643	5
1644	5
1645	5
1646	5
1647	5
1648	4
1649	4
1650	4
1651	4
1652	4
1653	4
1654	4
1655	4
1656	4
1657	4
1658	4
1659	4
1660	4
1661	4
1662	4
1663	4
1664	4
1665	4
1666	4
1667	4
1668	7
1669	12
1670	14
1671	14
1672	14
1673	15
1674	15
1675	15
1676	13
1677	13
1678	13
1679	13
1680	13
1681	13
1682	13
1683	13
1684	13
1685	13
1686	13
1687	13
1688	13
1689	13
1690	13
1691	13
1692	13
1693	13
1694	13
1695	13
1696	13
1697	14
1698	14
1699	14
1700	14
1701	14
1702	14
1703	14
1704	14
1705	15
1706	15
1707	16
1708	16
1709	16
1710	16
1711	16
1712	16
1713	16
1714	16
1715	16
1716	16
1717	16
1718	16
1719	16
1720	16
1721	16
1722	16
1723	16
1724	16
1725	16
1726	16
1727	16
1728	16
1729	16
1730	16
1731	16
1732	16
1733	16
1734	16
1735	16
1736	16
1737	16
1738	16
1739	16
1740	16
1741	16
1742	16
1743	16
1744	16
1745	16
1746	16
1747	16
1748	16
1749	16
1750	16
1751	16
1752	16
1753	16
1754	16
1755	16
1756	16
1757	16
1758	16
1759	16
1760	16
1761	16
1762	16
1763	16
1764	16
1765	16
1766	16
1767	16
1768	13
1769	8
1770	6
1771	6
1772	6
1773	5
1774	5
1775	5
1776	7
1777	7
1778	7
1779	7
1780	7
1781	7
1782	7
1783	7
1784	7
1785	7
1786	7
1787	7
1788	7
1789	7
1790	7
1791	7
1792	7
1793	7
1794	7
1795	7
1796	7
1797	6
1798	6
1799	6
1800	6
1801	6
1802	6
1803	6
1804	6
1805	5
1806	4
1807	2
1808	2
1809	2
1810	2
1811	2
1812	2
1813	2
1814	2	NSP-31066-1278
1815	2
1816	2
1817	2
1818	2
1819	2
1820	2
1821	4
1822	4
1823	4
1824	4
1825	4
1826	4
1827	4
1828	4
1829	4
1830	4
1831	4
1832	4
1833	4
1834	4
1835	4
1836	4
1837	4
1838	4
1839	4
1840	4
1841	4
1842	4
1843	4
1844	4
1845	4
1846	4
1847	4
1848	4
1849	4
1850	4
1851	4
1852	4
1853	4
1854	4
1855	4
1856	4
1857	4
1858	4
1859	4
1860	4
1861	4
1862	4
1863	4
1864	4
1865	4
1866	4
1867	4
1868	4
1869	4
1870	4
1871	4
1872	4
1873	4
1874	4
1875	4
1876	2
1877	2
1878	2
1879	2
1880	2
1881	2
1882	2
1883	2
1884	2
1885	2
1886	2
1887	2
1888	2
1889	2
1890	2
1891	2
1892	2
1893	2
1894	2
1895	2
1896	2
1897	2
1898	2
1899	2
1900	2
1901	2
1902	2
1903	2
1904	2
1905	2
1906	2
1907	2
1908	2
1909	2
1910	2
1911	2
1912	2
1913	2
1914	2
1915	2
1916	2
1917	2
1918	2
1919	2
1920	2
1921	1
1922	1
1923	1
1924	1
1925	1
1926	1
1927	1
1928	1
1929	1
1930	1
1931	1
1932	1
1933	1
1934	1
1935	1
1936	1
1937	1
1938	1
1939	1
1940	1
1941	1
1942	1
1943	1
1944	1
1945	1
1946	1
1947	1
1948	1
1949	1
1950	1
1951	1
1952	1
1953	1
1954	1
1955	1
1956	1
1957	1
1958	1
1959	1
1960	1
1961	1
1962	1
1963	1
1964	1
1965	1
1966	1
1967	1
1968	1
1969	1
1970	1
1971	2
1972	2
1973	2
1974	2
1975	2
1976	2
1977	2
1978	2
1979	2
1980	2
1981	2
1982	2
1983	2
1984	2
1985	2
1986	2
1987	2
1988	2
1989	2
1990	2
1991	2
1992	2
1993	2
1994	2
1995	2
1996	2
1997	2
1998	2
1999	2
[truncated: 7,758 more rows]

## Sheet: Fig. 1d
Mock	NSP-11-180	NSP-31066-1278	NSP-14330-490	NFull-length	M1-113	NSP-31443-1605	NSP-4232-444	NSP-61-201
1	1.04358	1.35343	1.36598	3.11765	5.82353	10.7647	21	48.9412
1	1.84355	1.5964	1.85346	6.07692	11.4615	30.1538	14.7692	30.9231
1	1.35676	2.04553	1.4674	2.10526	6.36842	9.78947	12.2632	19.9474
1	1.06456	1.83606	4.0355	5.77778	3.18519	7.81481	8.33333	27
1	1.05436	1.27309	1.1195	1.5	3.3	11.9	6	4.2
1	1.43564	1.16363	1.81057	3.65079	4.60317	8.25397	7.14286	7.61905
1	1.09544	1.05574	2.14568	2.15054	3.65591	10.8602	3.97849	3.54839
1	1.05464	3.39536	1.5796	3.17073	2.92683	10.9756	12.9268	7.56098
1	1.5487	1.0685	1.0463	2.1574	2.4326	5.0373	12.5747	9.35785
1	1.8575	1.67478	2.5457	1.9684	1.5973	7.35745	8.35563	5.03564

## Sheet: Fig. 1e
Mock	NSP-11-180	NSP-31066-1278	NSP-14330-490	NFull-length	M1-113	NSP-31443-1605	NSP-4232-444	NSP-61-201
1	1.5459	2.1483	1.4419	3.65591	22.1505	40	10	32.5806
1	1.46486	1.9485	1.3944	4.5	8.875	25.5	16.8125	26
1	2.0058	3.0395	1.743	2.45455	4.13636	17.0909	5.40909	16.6818
1	1.1965	5.2953	3.2852	8.58333	8.58333	47.25	19.1667	19.5
1	1.93475	1.19306	2.357	5.94444	4.77778	22.3889	13.3889	11.5
1	3.23954	1.0251	4.84964	1.4	6.44	10	7.32	7.64
1	1.29434	2.09574	3.0254	2.51852	4.81481	7.18519	9.51852	6.40741
1	1.2965	2.39641	2.7503	4.63158	8.36842	27.8421	13.6842	10.1579
1	1.34677	3.0585	2.4632	3.5	11.6667	28.1667	17.4167	20.4167
