# Supplementary material for: An mRNA-based T-cell-inducing antigen strengthens COVID-19 vaccine against SARS-CoV-2 variants
Source: Nat Commun. 2023 May 23;14:2962. doi: 10.1038/s41467-023-38751-8 (PMC10204679; doi:10.1038/s41467-023-38751-8)
Supplement: Supplementary file 6 — Source Data [file 41467_2023_38751_MOESM6_ESM.zip › Source Data/source data to Fig. 2.xlsx]

## Sheet: Fig. 2b
Control	MG132-	MG132+
654	1864	9964
969	2678	9679
562	2217	11066

## Sheet: Fig. 2d
Mock-10 μg	HLA-EPs-0.5 μg	HLA-EPs-10 μg				Mock-10 μg	HLA-EPs-0.5 μg	HLA-EPs-10 μg
85	435	985				105	410	1380
55	385	1135				260	375	1425
170	445	875				135	455	950
25	305	960				130	395	1240
120	510	1055				40	610	1270

## Sheet: Fig. 2e
Mock-10 μg	HLA-EPs-0.5 μg	HLA-EPs-10 μg
0.11	0.96	4
0.083	1.47	3.51
0.15	0.87	2.94
0.041	0.91	3.31
0.062	1.52	5.49

## Sheet: Fig. 2f
Mock-10 μg	HLA-EPs-0.5 μg	HLA-EPs-10 μg
0.35	1.27	4.28
0.08	1.04	3.92
0.088	1.86	2.61
0.084	0.93	2.68
0.164	1.87	4.62

## Sheet: Fig. 2g
Mock-10 μg		HLA-EPs-0.5 μg		HLA-EPs-10 μg
anti-CD8-α	Isotype	anti-CD8-α	Isotype	anti-CD8-α	Isotype
5220	3550	4300	450	1500	20
4440	4640	2740	620	3640	40
2140	2450	3300	350	3500	140
3300	1440	2150	550	4380	60
1250	4850	1950	750	2820	100

## Sheet: Fig. 2h
Mock-10 μg		HLA-EPs-0.5 μg		HLA-EPs-10 μg
anti-CD8-α	Isotype	anti-CD8-α	Isotype	anti-CD8-α	Isotype
3440	5550	3860	950	5300	50
4420	4950	5780	640	2400	40
2450	1150	6320	450	1750	110
1020	4850	2450	650	3840	200
6250	3620	4660	1220	3500	90

## Sheet: Fig. 2i
Mock-10 μg	HLA-EPs-0.5 μg	HLA-EPs-10 μg
8	3	2
7	4	1
8	5	2
6	4	1
9	3	1

## Sheet: Fig. 2j
Mock-10 μg	HLA-EPs-0.5 μg	HLA-EPs-10 μg
8	3	1
7	4	1
8	4	2
6	4	1
10	5	2
