# Supplementary material for: An mRNA-based T-cell-inducing antigen strengthens COVID-19 vaccine against SARS-CoV-2 variants
Source: Nat Commun. 2023 May 23;14:2962. doi: 10.1038/s41467-023-38751-8 (PMC10204679; doi:10.1038/s41467-023-38751-8)
Supplement: Supplementary file 6 — Source Data [file 41467_2023_38751_MOESM6_ESM.zip › Source Data/source data to Fig. 3.xlsx]

## Sheet: Fig. 3b
GC B
Mock	RBDbeta	RBDbeta+HLA-EPs
0.37	3.01	3.03
0.32	2.36	3.1
0.24	2.16	2.63
0.56	1.48	3.31
0.49	1.63	2.21
Tfh
Mock	RBDbeta	RBDbeta+HLA-EPs
0.054	0.34	0.42
0.05	0.52	0.78
0.1	0.41	0.57
0.094	0.59	0.48
0.16	0.49	0.6

## Sheet: Fig. 3c
	Control					RBDbeta					RBDbeta+HLA-EPs
wild-type	100	100	100	100	100	15283.3	23834.1	33183.1	25166.2	19348.4	23149.4	32945.9	11832.1	19283.9	2884.32
B.1.1.7	100	100	100	100	100	9245.15	13793.3	32921.2	5394.88	12473.1	14392.6	27192.1	13293.3	21327.5	18203.3
B.1.351	100	100	100	100	100	33119.7	24829.6	26133.3	16339	43229.9	32938.8	19283	34974.6	15293.9	27348.4
P.1	100	100	100	100	100	15042.5	8382.19	14393.2	8329.53	10293.4	9382.82	18173.2	12445.2	9382.69	10294.3
B.1.617.2	100	100	100	100	100	9338.24	10439.4	20484	7395.84	9485.32	21923.9	4839.28	9382.23	17342.3	6394.52
B.1.1.529	100	100	100	100	100	1943.03	492.2	583.49	1023.38	832.29	748.78	284.22	592.83	1037.01	1393.85

## Sheet: Fig. 3d
	Control					RBDbeta					RBDbeta+HLA-EPs
wild-type	8	8	8	8	8	192	256	384	384	256	192	128	384	512	256
B.1.1.7	8	8	8	8	8	256	384	512	256	256	384	512	256	384	256
B.1.351	8	8	8	8	8	512	384	512	384	512	512	768	512	384	512
P.1	8	8	8	8	8	192	64	192	128	128	192	384	256	256	256
B.1.617.2	8	8	8	8	8	128	64	16	32	64	194	64	128	64	32
B.1.1.529	8	8	8	8	8	8	8	8	32	16	8	32	16	8	32

## Sheet: Fig. 3e
Control	RBDbeta	RBDbeta+HLA-EPs
10	130	1075
25	285	850
25	105	1005
15	265	705
10	90	950

## Sheet: Fig. 3f
Control	RBDbeta	RBDbeta+HLA-EPs
4	32	16
2	24	20
4	18	14
2	12	20
2	14	22

## Sheet: Fig. 3g
Control	RBDbeta	RBDbeta+HLA-EPs
0.12	0.55	4.41
0.19	0.71	4.13
0.13	0.32	2.67
0.17	0.67	2.9
0.2	0.61	3.29
Control	RBDbeta	RBDbeta+HLA-EPs
0.061	0.4	4.78
0.14	0.83	3.55
0.045	0.28	3.61
0.058	0.47	1.92
0.2	0.27	1.25

## Sheet: Fig. 3h
Control	RBDbeta	RBDbeta+HLA-EPs
0.039	0.64	1.36
0.064	0.3	1.14
0.042	0.33	1.5
0.051	0.45	1.08
0.031	0.58	2.06
Control	RBDbeta	RBDbeta+HLA-EPs
0.15	0.53	0.9
0.19	0.3	0.92
0.12	0.31	1.24
0.066	0.37	0.95
0.095	0.47	1.68

## Sheet: Fig. 3i
	Control					RBDbeta					RBDbeta+HLA-EPs					RBDbeta+HLA-EPs & anti-CD8a
B.1.351	2760	4220	2800	920	2540	220	880	270	100	500	20	20	20	20	20	420	160	720	80	540
B.1.1.529	870	640	270	250	540	460	640	120	620	390	20	60	20	40	20	420	620	210	540	380
	Control					RBDbeta					RBDbeta+HLA-EPs					RBDbeta+HLA-EPs & anti-CD8a
B.1.351	2520	1690	630	3460	1080	1140	620	420	1020	430	100	100	100	100	200	700	200	1300	440	530
B.1.1.529	330	610	940	600	1300	900	500	220	730	1050	100	100	100	100	130	700	270	1220	510	460

## Sheet: Fig. 3j
Control	RBDbeta	RBDbeta+HLA-EPs	RBDbeta+HLA-EPs & anti-CD8a
10	5	2	5
9	4	2	4
8	4	3	5
8	6	1	6
9	5	2	7
Control	RBDbeta	RBDbeta+HLA-EPs	RBDbeta+HLA-EPs & anti-CD8-α
6	5	1	5
5	3	2	6
6	5	1	4
7	4	1	7
4	6	2	5
