# Supplementary material for: An mRNA-based T-cell-inducing antigen strengthens COVID-19 vaccine against SARS-CoV-2 variants
Source: Nat Commun. 2023 May 23;14:2962. doi: 10.1038/s41467-023-38751-8 (PMC10204679; doi:10.1038/s41467-023-38751-8)
Supplement: Supplementary file 6 — Source Data [file 41467_2023_38751_MOESM6_ESM.zip › Source Data/source data to Fig. 4.xlsx]

## Sheet: Fig. 4b
	Control			RBDbeta			RBDbeta+HLA-EPs
Day 0	100	100	100	100	100	100	100	100	100
Day 14	100	100	100	1684.27	2125.49	624.659	2841.26	1028.48	3568.48
Day 35	100	100	100	474560	846794	197719	204024	335587	696312

## Sheet: Fig. 4c
	Control			RBDbeta			RBDbeta+HLA-EPs
Wuhan Hu-1	50	50	50	2843.62	4945.36	3986.17	1547.63	2819.39	4186.07
B.1.1.7	50	50	50	3598.08	5917.05	4926.37	2981.73	6873.16	7158.21
B.1.351	50	50	50	2156.33	1698.32	3917.52	5147.32	1986.38	4157.04
P.1	50	50	50	2017.64	3891.69	2193.72	1896.36	2491.37	3140.17
B.1.617.2	50	50	50	1549.22	2184.03	1835.07	1294.21	1733.75	2774.19
B.1.529	50	50	50	351.26	403.37	614.72	419.57	1023.41	219.67

## Sheet: Fig. 4d
	Control			RBDbeta			RBDbeta+HLA-EPs
Wuhan-Hu-1	8	8	8	768	1024	1024	1024	1024	512
B.1.1.7	8	8	8	256	384	512	768	256	384
B.1.351	8	8	8	1024	512	384	512	1024	512
P.1	8	8	8	512	512	256	512	384	512
B.1.617.2	8	8	8	96	192	192	192	48	48
B.1.529	8	8	8	16	16	32	16	32	32

## Sheet: Fig. 4e
Control	RBDbeta	RBDbeta+HLA-EPs
0	345	1405
5	395	1070
5	290	1095

## Sheet: Fig. 4f
Control	RBDbeta	RBDbeta+HLA-EPs
0	138	36
0	56	68
6	38	76

## Sheet: Fig. 4g
Throat
	Control			RBDbeta			RBDbeta+HLA-EPs
D0	2	2	2	2	2	2	2	2	2
D1	3.96109	3.98226	3.67215	5.17992	5.8307	3.35135	3.85419	3.40861	3.30037
D3	7.48739	7.33327	7.84836	6.15138	4.49655	4.32514	3.36749	3.37546	2.74459
D5	5.73872	6.13622	4.57028	5.8139	3.62851	4.09027	2	2	2
D7	5.78362	3.66816	5.2244	2.66946	2	2	2	2	2
Anal
	Control			RBDbeta			RBDbeta+HLA-EPs
D0	2	2	2	2	2	2	2	2	2
D1	4.5712	3.89776	5.42817	3.56288	4.12595	3.67198	3.39219	3.37478	2.93107
D3	5.56185	5.27148	5.35561	3.47045	3.63128	3.59052	2.04537	2	2
D5	3.1729	3.58165	4.10694	2	2	2	2	2	2
D7	3.12156	2.82789	2.92885	2	2	2	2	2	2

## Sheet: Fig.4h
Left-up				Left-lower				Right-up				Right-lower
Control	RBDbeta	RBDbeta+HLA-EPs		Control	RBDbeta	RBDbeta+HLA-EPs		Control	RBDbeta	RBDbeta+HLA-EPs		Control	RBDbeta	RBDbeta+HLA-EPs
4.68382	3.83777	3.39794		5.59437	3.91421	3.39794		6.37508	4.49257	3.39794		5.50321	3.39794	3.39794
5.34379	4.02321	3.39794		5.70132	4.06364	3.39794		5.81919	3.81026	3.79717		5.76216	3.89211	3.39794
5.11818	3.92442	3.39794		5.80292	3.39794	3.39794		5.46071	3.97005	3.39794		5.3494	3.39794	3.39794
