# Supplementary material for: An mRNA-based T-cell-inducing antigen strengthens COVID-19 vaccine against SARS-CoV-2 variants
Source: Nat Commun. 2023 May 23;14:2962. doi: 10.1038/s41467-023-38751-8 (PMC10204679; doi:10.1038/s41467-023-38751-8)
Supplement: Supplementary file 6 — Source Data [file 41467_2023_38751_MOESM6_ESM.zip › Source Data/source data to Supplementary Fig. 2.xlsx]

## Sheet: Supplementary Fig. 2a
Mock-10 μg		HLA-EPs-0.5 μg		HLA-EPs-10 μg			Mock-10 μg		HLA-EPs-0.5 μg		HLA-EPs-10 μg
anti-CD8-α	Isotype	anti-CD8-α	Isotype	anti-CD8-α	Isotype		anti-CD8-α	Isotype	anti-CD8-α	Isotype	anti-CD8-α	Isotype
0.032	2.55	0.025	6.09	0.026	8.58		0.04	3.08	0.026	5.08	0.085	6.39
0.077	3	0.031	5.69	0.16	5.91		0.021	3.02	0.02	5.53	0.019	8.62
0.049	3.02	0.021	5.97	0.035	7.3		0.028	3.11	0.042	5.42	0.039	6.43
0.019	3.17	0.025	6.32	0.043	6.67		0.16	3.21	0.027	5.12	0.03	6.07
0.063	2.94	0.014	5.02	0.03	6.5		0.049	3.24	0.00679	4.99	0.078	5.14

## Sheet: Supplementary Fig. 2b
Mock-10 μg	HLA-EPs-0.5 μg	HLA-EPs-10 μg		Mock-10 μg	HLA-EPs-0.5 μg	HLA-EPs-10 μg		Mock-10 μg	HLA-EPs-0.5 μg	HLA-EPs-10 μg		Mock-10 μg	HLA-EPs-0.5 μg	HLA-EPs-10 μg
1.58	5.66	11.2		31.5	26.5	27.8		2.55	7.94	9.61		20.6	24	24.6
1.29	6.49	8.69		31.2	26.6	33.3		1.14	6.82	9.13		30.3	27.1	21.6
3.16	5.81	8.19		24	29	34.2		2.89	6.73	12.4		22.9	25.5	21.2
2.67	6.85	9.18		26.6	29	24.2		2.58	5.26	9.39		20.8	21	27.9
2.06	9.14	8.43		23.2	25.4	26.6		2.67	6.88	8.74		17.7	21.1	30.2

## Sheet: Supplementary Fig. 2c
Control-10 μg	HLA-EPs-0.5 μg	HLA-EPs-10 μg		Control-10 μg	HLA-EPs-0.5 μg	HLA-EPs-10 μg		Control-10 μg	HLA-EPs-0.5 μg	HLA-EPs-10 μg		Control-10 μg	HLA-EPs-0.5 μg	HLA-EPs-10 μg
113.32	143	231		0.206946	1.01011	3.50452		0.104858	0.358588	0.907797		0.0427346	0.19192	0.234866
84.79	145	165		0.0848508	1.0826	2.32104		0.0401257	0.222728	0.638751		0.0239486	0.0823362	0.14669
92.49	145.75	175		0.270056	0.857985	1.84843		0.130936	0.184265	0.382047		0.0521699	0.135608	0.0882079
103.26	135.54	195		0.145572	0.94426	2.8		0.0345733	0.344213	1.04943		0.0600484	0.147453	0.195221
109.35	167	155		0.17687	2.113	2.82299		0.0433763	0.605179	0.785872		0.0747867	0.232498	0.158052

## Sheet: Supplementary Fig. 2d
Mock-10 μg	HLA-EPs-0.5 μg	HLA-EPs-10 μg		Mock-10 μg	HLA-EPs-0.5 μg	HLA-EPs-10 μg		Mock-10 μg	HLA-EPs-0.5 μg	HLA-EPs-10 μg		Mock-10 μg	HLA-EPs-0.5 μg	HLA-EPs-10 μg
86.32	133.32	164.87		0.103648	1.11254	2.43602		0.0473073	0.239002	0.415747		0.0534882	0.147104	0.186761
78.47	116.75	159.27		0.0623578	1.09355	2.55266		0.0165726	0.322857	0.416901		0.0276678	0.170281	0.201958
59.96	132.44	163.99		0.148588	1.45643	4.10937		0.0621918	0.247573	1.19385		0.0648811	0.106379	0.48571
87.46	129.37	136.96		0.212525	0.903196	2.34179		0.0748019	0.157356	0.60388		0.0976825	0.0679316	0.238743
69.24	152.69	143.28		0.131998	1.62366	1.59065		0.0513016	0.25853	0.480896		0.0604528	0.168648	0.193151
