# Supplementary material for: An mRNA-based T-cell-inducing antigen strengthens COVID-19 vaccine against SARS-CoV-2 variants
Source: Nat Commun. 2023 May 23;14:2962. doi: 10.1038/s41467-023-38751-8 (PMC10204679; doi:10.1038/s41467-023-38751-8)
Supplement: Supplementary file 6 — Source Data [file 41467_2023_38751_MOESM6_ESM.zip › Source Data/source data to Supplementary Fig. 3.xlsx]

## Sheet: Supplementary Fig. 3
positive	wt	mu				positive	wt	mu1
5.23	0.74	0.24				3.96	0.029	0.27
5.53	0.6	0.53				5.03	0.19	0.14
3.64	0.67	0.56				3.16	0.11	0.12
2.73	0.88	0.8				3.01	0.18	0.16
positive	wt	mu				positive	wt	mu
5.23	3.86	2.68				5.23	0.29	0.24
5.53	3.45	3.16				5.53	0.22	0.22
3.64	2.98	2.29				3.64	0.23	0.026
2.73	1.68	1.41				2.73	0.045	0.029
positive	wt	mu1	mu2			positive	wt	mu1	mu2
3.96	0.44	0.47	0.24			5.23	1.17	1.15	2.1
5.03	0.58	0.37	0.17			5.53	1.88	0.76	1.58
3.16	0.35	0.49	0.28			3.64	1.45	0.56	1.49
3.01	0.54	0.51	0.39			2.73	2.02	1.02	1.98
