# Supplementary material for: An mRNA-based T-cell-inducing antigen strengthens COVID-19 vaccine against SARS-CoV-2 variants
Source: Nat Commun. 2023 May 23;14:2962. doi: 10.1038/s41467-023-38751-8 (PMC10204679; doi:10.1038/s41467-023-38751-8)
Supplement: Supplementary file 6 — Source Data [file 41467_2023_38751_MOESM6_ESM.zip › Source Data/source data to Supplementary Fig. 5.xlsx]

## Sheet: Supplementary Fig. 5a
Control	RBDbeta	RBDbeta+HLA-EPs
0.668964	1.56917	1.10957
0.594604	0.907519	1.17284
0.82932	1.14076	1.21419
0.895025	1.31951	1.30134
0.726986	1.15669	1.75321

## Sheet: Supplementary Fig. 5b
Control	RBDbeta	RBDbeta+HLA-EPs
0.11744	0.406126	0.230047
0.15932	0.243164	0.314253
0.120742	0.20166	0.287175
0.129408	0.283221	0.244855
0.162668	0.233258	0.222211
