# Supplementary material for: An mRNA-based T-cell-inducing antigen strengthens COVID-19 vaccine against SARS-CoV-2 variants
Source: Nat Commun. 2023 May 23;14:2962. doi: 10.1038/s41467-023-38751-8 (PMC10204679; doi:10.1038/s41467-023-38751-8)
Supplement: Supplementary file 6 — Source Data [file 41467_2023_38751_MOESM6_ESM.zip › Source Data/source data to Supplementary Fig. 6.xlsx]

## Sheet: Supplementary Fig. 6a
Control	RBDbeta	RBDbeta+HLA-EPs
2.02	5.1	9.45
2.16	5.84	7.79
2.24	5.63	8.68
2.1	3.15	7.09
2.63	3.66	6.58

## Sheet: Supplementary Fig. 6b
Control	RBDbeta	RBDbeta+HLA-EPs
27.3	48	49.7
31.2	38.9	49.4
20.8	44.4	54
31.4	41.2	55.1
32.1	37.4	50.4
