# Supplementary material for: An mRNA-based T-cell-inducing antigen strengthens COVID-19 vaccine against SARS-CoV-2 variants
Source: Nat Commun. 2023 May 23;14:2962. doi: 10.1038/s41467-023-38751-8 (PMC10204679; doi:10.1038/s41467-023-38751-8)
Supplement: Supplementary file 6 — Source Data [file 41467_2023_38751_MOESM6_ESM.zip › Source Data/source data to Supplementary Fig. 7.xlsx]

## Sheet: Supplementary Fig. 7a
Control		RBDbeta		RBDbeta+HLA-EPs
x-axis	y-axis	x-axis	y-axis	x-axis	y-axis
0	0	138	345	36	1405
0	5	56	395	68	1070
6	5	38	290	76	1095

## Sheet: Supplementary Fig. 7b
Control	RBDbeta	RBDbeta+HLA-EPs		Control	RBDbeta	RBDbeta+HLA-EPs		Control	RBDbeta	RBDbeta+HLA-EPs		Control	RBDbeta	RBDbeta+HLA-EPs
12.563	158.24	871.42		10.98	59.67	159.74		15.36	38.61	39.82		10.87	51.43	64.23
14.566	257.96	674.36		15.22	45.71	392.52		11.54	25.98	25.23		14.43	27.16	24.68
31.845	106.92	481.75		19.64	89.11	382.67		12.32	21.36	27.14		12.37	19.67	35.17
