# Supplementary material for: An mRNA-based T-cell-inducing antigen strengthens COVID-19 vaccine against SARS-CoV-2 variants
Source: Nat Commun. 2023 May 23;14:2962. doi: 10.1038/s41467-023-38751-8 (PMC10204679; doi:10.1038/s41467-023-38751-8)
Supplement: Supplementary file 6 — Source Data [file 41467_2023_38751_MOESM6_ESM.zip › Source Data/source data to Supplementary Fig. 8.xlsx]

## Sheet: Supplementary Fig. 8a
Day post infection	Control			RBDbeta			RBDbeta+HLA-EPs					Day post infection	Control			RBDbeta			RBDbeta+HLA-EPs
0	39	39.6	38.8	39.6	39.1	38.4	39.8	39.1	39.1			0	3.03	2.3	2.32	2.38	2.46	2.9	2.61	2.14	3.06
1	39.4	39.8	38.7	39.6	38.8	38.8	39.5	39.1	38.9			1	3.05	2.33	2.29	2.46	2.52	2.93	2.66	2.12	3.01
3	38.7	39.4	39.7	39.6	38.6	38.7	39.2	39	38.9			3	3.08	2.42	2.34	2.51	2.56	2.85	2.69	2.19	3.02
5	39.2	39.8	39	40.1	38.6	39.2	39.5	39.3	39.4			5	3.1	2.3	2.38	2.38	2.52	2.89	2.68	2.11	3
7	37.9	38.8	38.6	39.6	38.6	39	39.3	38.4	38.6			7	3	2.33	2.37	2.4	2.58	2.98	2.67	2.14	3.05

## Sheet: Supplementary Fig. 8b
Control	RBDbeta	RBDbeta+HLA-EPs
8	5	2
10	5.5	1
10	6	1
