# Supplementary material for: An mRNA-based T-cell-inducing antigen strengthens COVID-19 vaccine against SARS-CoV-2 variants
Source: Nat Commun. 2023 May 23;14:2962. doi: 10.1038/s41467-023-38751-8 (PMC10204679; doi:10.1038/s41467-023-38751-8)
Supplement: Supplementary file 6 — Source Data [file 41467_2023_38751_MOESM6_ESM.zip › Source Data/source data to Supplementary Fig. 9.xlsx]

## Sheet: Supplementary Fig. 9a
Mock-10 μg		HLA-EPs-0.5 μg		HLA-EPs-10 μg				Mock-10 μg		HLA-EPs-0.5 μg		HLA-EPs-10 μg
anti-CD8-α	Isotype	anti-CD8-α	Isotype	anti-CD8-α	Isotype			anti-CD8-α	Isotype	anti-CD8-α	Isotype	anti-CD8-α	Isotype
5.96816	6.5282	6.32566	5.40018	6.62431	3.93625			6.37101	6.79631	6.52769	5.14293	6.1768	4.09791
6.05822	5.87265	6.48005	4.50934	6.0937	3.56173			6.02258	6.02543	6.40528	4.63456	5.55134	3.69779
5.52547	6.28473	6.14828	4.845	6.24536	4.37583			5.74554	6.59092	5.92547	4.34289	6.64233	3.50073
6.4516	6.24225	5.84887	5.11731	6.14282	3.66173			6.53666	5.95411	6.17394	4.44337	6.21107	4.22627
6.22801	6.17035	6.08278	4.7413	5.51515	4.23079			5.78267	6.09398	5.78858	4.27185	6.19354	4.43478

## Sheet: Supplementary Fig. 9b
Left panel	Control					RBDbeta					RBDbeta+HLA-EPs					RBDbeta+HLA-EPs & anti-CD8-α
B.1.351	6.85274	7.03896	6.94788	6.6395	6.21459	6.01029	5.86476	5.48797	6.1103	5.91631	3.51052	3.39794	3.39794	3.39794	3.91631	6.14789	5.42419	6.09334	4.82987	6.1103
B.1.1.529	5.61631	5.47777	5.10439	5.26256	5.15575	5.38791	5.17419	4.81071	5.32376	5.0534	3.41774	3.85438	4.20077	3.39794	3.89804	5.50193	5.32829	5.29766	4.66548	5.33587
Right panel	Control					RBDbeta					RBDbeta+HLA-EPs					RBDbeta+HLA-EPs & anti-CD8-α
B.1.351	7.45274	7.28746	6.94788	7.6395	6.71631	5.47777	5.43411	4.86256	5.15575	4.68791	3.39794	3.42933	3.39794	3.66276	3.91631	5.87419	5.46294	5.32376	4.7534	4.41774
B.1.1.529	5.85438	5.90077	5.98045	5.69086	5.30193	5.43684	5.84414	6.16548	5.33587	5.69493	4.37101	5.02258	3.74554	3.39794	3.39794	5.39631	5.00856	5.59092	5.75411	5.94314
